# Supplementary material for: Characterization of Macro- and Microalgae Extracts Bioactive Compounds and Micro- and Macroelements Transition from Algae to Extract
Source: Foods. 2021 Sep 19;10(9):2226. doi: 10.3390/foods10092226 (PMC8471643; doi:10.3390/foods10092226)
Supplement: Supplementary file 1 [file foods-10-02226-s001.zip]

Archive with 1 entries (1 files):
- Algae raw data.xlsx
