# Supplementary material for: Characterization of Macro- and Microalgae Extracts Bioactive Compounds and Micro- and Macroelements Transition from Algae to Extract
Source: Foods. 2021 Sep 19;10(9):2226. doi: 10.3390/foods10092226 (PMC8471643; doi:10.3390/foods10092226)
Supplement: Supplementary file 1 [file foods-10-02226-s001.zip › Algae raw data.xlsx]

## Sheet: duomenys
	Factors 1,2 macro and micro algae		Total carotene concentration, mg/g	Chlorophyll-a concentration, mg/g	Chlorophyll-b concentration, mg/g	Total chlorophyl			Algal extract samples			Lyophilysed algal samples			Macroelements, microelements, mg/kg d.m.
							TPC	DPPH	a*	b*	L*	a*	b*	L*	Na	Mg	K	Ca	Cr	Mn	Fe	Co	Ni	Cu	Se	As	V	Rb	Sr	Mo	Ag	Sb	Cs	Ti	Cd	Ba	Pb	Al	Li
	Cla	1	1.25	5.71	5.03	10.74	360	5.76	-8.64	16.11	32.02	-1.59	5.08	47.58	215	138	986	40.1	0.002	7.39	4.24	0.061	0.311	0.099	0.004	0.313	0.006	0.509	0.383	0	0.019	0.043	0	0	0	0.03	0.002	0.326	0.012
		1	1.35	5.84	5.33	11.17	361.8	6.07	-8.5	16.32	32.32	-1.6	5.13	47.89	235	150	999	43.3	0.004	7.94	4.68	0.069	0.302	0.111	0.002	0.355	0.007	0.532	0.411	0	0.018	0.049	0	0	0	0.034	0.003	0.361	0.015
		1	1.17	5.4	5.06	10.46	327.9	5.64	-8.88	16.2	31.83	-1.62	5.06	47.51	211	132	939	37.2	0.003	6.9	4.09	0.061	0.29	0.093	0.006	0.334	0.005	0.48	0.399	0	0.018	0.046	0	0	0	0.032	0.001	0.342	0.012
		average	1.25667	5.65	5.14	10.79	349.9	5.82333	-8.67333	16.21	32.0567	-1.60333	5.09	47.66	220.333	140	974.667	40.2	0.003	7.41	4.33667	0.0636667	0.301	0.101	0.004	0.334	0.006	0.507	0.397667	0	0.0183333	0.046	0	0	0	0.032	0.002	0.343	0.013
			0.090185	0.226053	0.165227	0.357631	19.0738	0.221886	0.19218	0.105357	0.247049	0.0152753	0.0360555	0.202237	12.8582	9.16515	31.5647	3.05123	0.001	0.520288	0.306649	0.0046188	0.0105357	0.00916515	0.002	0.021	0.001	0.0260576	0.0140475	0	0.00057735	0.003	0	0	0	0.002	0.001	0.0175214	0.00173205
	Furc	1	0.19	1.5	0.53	2.03	342.1	2.42	-5.36	14.26	50.11	1.31	4.46	47.51	275	204	444	68.1	0.04	1.11	2.63	0.003	0.013	0.003	0.001	0.239	0.004	0.251	0.656	0.003	0.092	0.005	0.001	0	0	0.031	0.003	1.14	0.022
		1	0.2	1.6	0.6	2.2	377.1	2.51	-5.63	14.51	50.54	1.35	4.52	47.71	289	221	466	72.6	0.045	1.16	2.84	0.004	0.017	0.005	0.002	0.271	0.005	0.269	0.622	0.005	0.105	0.006	0.001	0	0	0.035	0.004	1.15	0.025
		1	0.2	1.38	0.52	1.9	346.5	2.33	-5.47	14.37	49.93	1.3	4.49	47.41	267	194	424	64.2	0.041	1.02	2.46	0.002	0.015	0.004	0	0.255	0.003	0.235	0.586	0.004	0.097	0.004	0.001	0	0	0.033	0.002	1.13	0.021
		average	0.196667	1.49333	0.55	2.04333	355.233	2.42	-5.48667	14.38	50.1933	1.32	4.49	47.5433	277	206.333	444.667	68.3	0.042	1.09667	2.64333	0.003	0.015	0.004	0.001	0.255	0.004	0.251667	0.621333	0.004	0.098	0.005	0.001	0	0	0.033	0.003	1.14	0.0226667
			0.0057735	0.110151	0.043589	0.150444	19.0645	0.09	0.135769	0.1253	0.313422	0.0264575	0.03	0.152753	11.1355	13.6504	21.0079	4.20357	0.00264575	0.070946	0.190351	0.001	0.002	0.001	0.001	0.016	0.001	0.0170098	0.0350048	0.001	0.00655744	0.001	0	0	0	0.002	0.001	0.01	0.00208167
	Ul	1	0.81	5.79	2.62	8.41	186.2	3.25	-9.58	28.89	42	-3.51	11.03	47.74	516	257	333	18.7	0.022	0.431	1.11	0.005	0.004	0.199	0.002	0.407	0.004	0.141	0.2336	0.007	0.027	0.17	0	0	0	0.008	0.001	0.112	0.046
		1	0.88	6.22	2.8	9.02	204.6	3.35	-9.6	29.02	42.33	-3.5	11.2	47.92	542	274	356	19.5	0.025	0.457	1.16	0.007	0.006	0.216	0.003	0.468	0.005	0.148	0.244	0.008	0.031	0.163	0	0	0	0.009	0.001	0.119	0.05
		1	0.75	5.6	2.48	8.08	171.2	3.36	-9.86	28.71	41.8	-3.54	11.01	47.59	493	246	319	18.2	0.022	0.416	1	0.006	0.005	0.19	0.001	0.436	0.003	0.131	0.256	0.006	0.029	0.156	0	0	0	0.007	0.001	0.101	0.045
		average	0.813333	5.87	2.63333	8.50333	187.333	3.32	-9.68	28.8733	42.0433	-3.51667	11.08	47.75	517	259	336	18.8	0.023	0.434667	1.09	0.006	0.005	0.201667	0.002	0.437	0.004	0.14	0.244533	0.007	0.029	0.163	0	0	0	0.008	0.001	0.110667	0.047
			0.0650641	0.317648	0.160416	0.4769	16.7288	0.0608276	0.156205	0.155671	0.267644	0.0208167	0.104403	0.165227	24.5153	14.1067	18.6815	0.655744	0.00173205	0.0207445	0.0818535	0.001	0.001	0.0132035	0.001	0.0305123	0.001	0.008544	0.0112095	0.001	0.002	0.007	0	0	0	0.001	0	0.00907377	0.00264575
	Chlo	2	1.56	0.8	1.67	2.47	168.3	3.55	-7.83	23.07	46.59	-7.91	27.26	43.91	26.9	11.3	75	2.34	0.002	0.027	2.25	0.002	0	0.075	0	0.004	0.001	0.021	0.016	0	0	0	0	0	0	0.001	0.001	0	0.002
		2	1.6	0.9	1.75	2.65	187	3.61	-8.03	23.27	46.87	-7.83	27.31	44.13	28.4	12.7	81	2.51	0.003	0.03	2.261	0.003	0	0.08	0	0.006	0.002	0.02	0.019	0	0	0	0	0	0	0.001	0.001	0	0.003
		2	1.4	0.79	1.59	2.38	155.8	3.66	-8.04	22.89	46.38	-8.05	27.29	43.75	25.9	11	74	2.23	0.001	0.026	2.239	0.001	0	0.075	0	0.002	0	0.019	0.015	0	0	0	0	0	0	0.001	0.001	0	0.001
		average	1.52	0.83	1.67	2.5	170.367	3.60667	-7.96667	23.0767	46.6133	-7.93	27.2867	43.93	27.0667	11.6667	76.6667	2.36	0.002	0.0276667	2.25	0.002	0	0.0766667	0	0.004	0.001	0.02	0.0166667	0	0	0	0	0	0	0.001	0.001	0	0.002
			0.10583	0.0608276	0.08	0.137477	15.7023	0.0550757	0.118462	0.190088	0.245832	0.111355	0.0251661	0.190788	1.25831	0.907377	3.78594	0.141067	0.001	0.00208167	0.011	0.001	0	0.00288675	0	0.002	0.001	0.001	0.00208167	0	0	0	0	0	0	0	0	0	0.001
	Sp1	2	0.12	7.83	3.63	11.46	156.7	3.3	-2.02	21.81	47.05	-5.46	14.36	50.14	134	15.4	109	7.14	0.006	0.061	1.36	0.002	0	0.018	0	0.002	0	0.01	0.061	0.004	0.031	0.029	0	0	0	0.006	0.001	0	0.005
		2	0.16	8.03	3.83	11.86	172.8	3.52	-2.09	22.13	47.27	-5.48	14.5	50.44	143	16.6	115	7.34	0.006	0.068	1.36	0.003	0	0.022	0	0.003	0	0.011	0.063	0.005	0.037	0.035	0	0	0	0.007	0.001	0	0.007
		2	0.14	7.65	3.37	11.02	149.6	3.41	-2.19	21.84	46.89	-5.53	14.28	49.99	131	14.5	106	7.03	0.003	0.06	1.375	0.001	0	0.02	0	0.001	0	0.009	0.058	0.003	0.034	0.031	0	0	0	0.005	0.001	0	0.003
		average	0.14	7.83667	3.61	11.4467	159.7	3.41	-2.1	21.9267	47.07	-5.49	14.38	50.19	136	15.5	110	7.17	0.005	0.063	1.365	0.002	0	0.02	0	0.002	0	0.01	0.0606667	0.004	0.034	0.0316667	0	0	0	0.006	0.001	0	0.005
			0.02	0.190088	0.230651	0.420159	11.8874	0.11	0.08544	0.17673	0.190788	0.0360555	0.111355	0.229129	6.245	1.05357	4.58258	0.157162	0.00173205	0.0043589	0.00866025	0.001	0	0.002	0	0.001	0	0.001	0.00251661	0.001	0.003	0.00305505	0	0	0	0.001	0	0	0.002
	Sp2	2	0.15	8.01	3.82	11.83	133.1	3.41	-13.26	15.42	37.37	-6.54	1.81	39.94	461	51.3	949	29.3	0.054	0.331	4.71	0.043	0.019	0.066	0.004	0.021	0.002	0.169	0.345	0.009	0.151	0.09	0	0.001	0.001	0.041	0.002	1.151	0.071
		2	0.17	8.32	4.07	12.39	152.5	3.64	-13.46	15.62	37.63	-6.52	1.97	40.17	474	54.1	979	30.7	0.061	0.355	4.89	0.04	0.021	0.076	0.006	0.024	0.003	0.192	0.365	0.011	0.177	0.106	0	0.001	0.001	0.046	0.003	1.158	0.075
		2	0.16	7.82	3.51	11.33	131	3.46	-13.52	15.37	37.21	-6.62	1.71	39.82	438	47.7	922	27.3	0.054	0.314	4.59	0.037	0.02	0.071	0.002	0.021	0.001	0.182	0.328	0.01	0.164	0.098	0	0.001	0.001	0.042	0.001	1.141	0.064
		average	0.16	8.05	3.8	11.85	138.867	3.50333	-13.4133	15.47	37.4033	-6.56	1.83	39.9767	457.667	51.0333	950	29.1	0.0563333	0.333333	4.73	0.04	0.02	0.071	0.004	0.022	0.002	0.181	0.346	0.01	0.164	0.098	0	0.001	0.001	0.043	0.002	1.15	0.07
			0.01	0.252389	0.280535	0.530283	11.8534	0.120968	0.136137	0.132288	0.211975	0.052915	0.131149	0.177858	18.23	3.20832	28.5132	1.7088	0.00404145	0.0205994	0.150997	0.003	0.001	0.005	0.002	0.00173205	0.001	0.0115326	0.0185203	0.001	0.013	0.008	0	0	0	0.00264575	0.001	0.008544	0.00556776
	Averages +/- standard error for correlations calculation
	1,2 micro macro		Total carotene concentration, mg/g	Chlorophyll-a concentration, mg/g	Chlorophyll-b concentration, mg/g				Algal extract samples			Lyophilysed algal samples			Macroelements				Essential microelements							Non-essential microelements
						Total Chlorophyl	TPC	DPPH	a*	b*	L*	a*	b*	L*	Na	Mg	K	Ca	Cr	Mn	Fe	Co	Ni	Cu	Se	As	V	Rb	Sr	Mo	Ag	Sb	Cs	Ti	Cd	Ba	Pb	Al	Li
	Cla	1	1.26	5.65	5.14	10.79	349.9	5.82	-8.67	16.21	32.06	-1.6	5.09	47.66	220	140	975	40.2	0.003	7.41	4.34	0.064	0.301	0.101	0.004	0.334	0.006	0.507	0.398	0	0.018	0.046	0	0	0	0.032	0.002	0.343	0.013
		1	1.35	5.88	5.31	11.19	362.5	6.04	-8.48	16.32	32.31	-1.58	5.13	47.86	233	149	1007	43.3	0.004	7.93	4.65	0.069	0.312	0.11	0.006	0.355	0.007	0.533	0.412	0	0.019	0.049	0	0	0	0.034	0.003	0.361	0.015
		1	1.17	5.42	4.97	10.39	337.3	5.6	-8.86	16.1	31.81	-1.62	5.05	47.46	207	131	943	37.1	0.002	6.89	4.03	0.059	0.29	0.092	0.002	0.313	0.005	0.481	0.384	0	0.017	0.043	0	0	0	0.03	0.001	0.325	0.011
	Furc	1	0.2	1.5	0.55	2.05	355.2	2.42	-5.49	14.38	50.19	1.32	4.49	47.54	277	206	445	68.3	0.042	1.1	2.66	0.003	0.015	0.004	0.001	0.255	0.004	0.252	0.621	0.004	0.098	0.005	0.001	0	0	0.033	0.003	1.14	0.023
		1	0.21	1.61	0.59	2.2	374.3	2.51	-5.63	14.51	50.5	1.35	4.52	47.69	288	220	466	72.5	0.045	1.17	2.85	0.004	0.017	0.005	0.002	0.271	0.005	0.269	0.656	0.005	0.105	0.006	0.001	0	0	0.035	0.004	1.15	0.025
		1	0.19	1.39	0.51	1.9	336.1	2.33	-5.63	14.25	49.88	1.29	4.46	47.39	266	197	424	64.1	0.039	1.03	2.47	0.002	0.013	0.003	0	0.239	0.003	0.235	0.586	0.003	0.091	0.004	0.001	0	0	0.031	0.002	1.13	0.021
	Ul	1	0.81	5.87	2.63	8.5	187.3	3.32	-9.68	28.87	42.04	-3.52	11.08	47.75	517	259	336	18.8	0.023	0.435	1.09	0.006	0.005	0.202	0.002	0.437	0.004	0.14	0.245	0.007	0.029	0.163	0	0	0	0.008	0.001	0.111	0.047
		1	0.88	6.19	2.79	8.98	204.1	3.38	-9.52	29.03	42.31	-3.5	11.18	47.92	542	273	355	19.5	0.025	0.456	1.17	0.007	0.006	0.215	0.003	0.468	0.005	0.149	0.256	0.008	0.031	0.17	0	0	0	0.009	0.001	0.12	0.05
		1	0.74	5.55	2.47	8.02	170.5	3.26	-9.84	28.71	41.77	-3.54	10.98	47.58	492	245	317	18.1	0.021	0.414	1.01	0.005	0.004	0.189	0.001	0.406	0.003	0.131	0.234	0.006	0.027	0.156	0	0	0	0.007	0.001	0.102	0.044
	Chlo	2	1.52	0.83	1.67	2.5	170.4	3.61	-7.97	23.08	46.61	-7.93	27.29	43.93	27.1	11.7	77	2.36	0.002	0.028	2.25	0.002	0	0.077	0	0.004	0.001	0.02	0.017	0	0	0	0	0	0	0.001	0.001	0	0.002
		2	1.63	0.89	1.75	2.64	186.1	3.67	-7.85	23.27	46.86	-7.82	27.32	44.12	28.4	12.6	81	2.5	0.003	0.03	2.261	0.003	0	0.08	0	0.006	0.002	0.021	0.019	0	0	0	0	0	0	0.001	0.001	0	0.003
		2	1.41	0.77	1.59	2.36	154.7	3.55	-8.09	22.89	46.36	-8.04	27.26	43.74	25.8	10.8	73	2.22	0.001	0.026	2.239	0.001	0	0.074	0	0.002	0	0.019	0.015	0	0	0	0	0	0	0.001	0.001	0	0.001
	Sp1	2	0.14	7.84	3.61	11.45	159.7	3.41	-2.1	21.93	47.07	-5.49	14.38	50.19	136	15.5	110	7.17	0.005	0.063	1.37	0.002	0	0.02	0	0.002	0	0.01	0.06	0.004	0.034	0.032	0	0	0	0.006	0.001	0	0.005
		2	0.16	8.03	3.84	11.87	171.6	3.52	-2.01	22.11	47.26	-5.45	14.49	50.42	142	16.6	115	7.33	0.007	0.067	1.379	0.003	0	0.022	0	0.003	0	0.011	0.063	0.005	0.037	0.035	0	0	0	0.007	0.001	0	0.007
		2	0.12	7.65	3.38	11.03	147.8	3.3	-2.19	21.75	46.88	-5.53	14.27	49.96	130	14.4	105	7.01	0.003	0.059	1.361	0.001	0	0.018	0	0.001	0	0.009	0.057	0.003	0.031	0.029	0	0	0	0.005	0.001	0	0.003
	Sp2	2	0.16	8.05	3.8	11.85	138.9	3.51	-13.41	15.47	37.4	-6.56	1.83	39.98	458	51	950	29.1	0.056	0.333	4.73	0.04	0.02	0.071	0.004	0.022	0.002	0.181	0.346	0.01	0.164	0.098	0	0.001	0.001	0.043	0.002	1.15	0.07
		2	0.17	8.3	4.08	12.38	150.8	3.63	-13.27	15.6	37.61	-6.51	1.96	40.16	476	54.2	979	30.8	0.06	0.354	4.88	0.043	0.021	0.076	0.006	0.024	0.003	0.193	0.365	0.011	0.177	0.106	0	0.001	0.001	0.046	0.003	1.159	0.076
		2	0.15	7.8	3.52	11.32	127	3.39	-13.55	15.34	37.19	-6.61	1.7	39.8	440	47.8	921	27.4	0.052	0.312	4.58	0.037	0.019	0.066	0.002	0.02	0.001	0.169	0.327	0.009	0.151	0.09	0	0.001	0.001	0.04	0.001	1.141	0.064
		average	0.681667	4.95667	2.9
		Koreliacijos				Koreliacijos					Koreliacijos			Koreliacijos
		TCC/Cha	-0.464361		visu ekstraktu	TPC/Le	0.198858	DPPH/Le	-0.206572	makro ekstraktu	TPC/ae	0.706713	mikro ekstraktu	TPC/ae	0.499725
		TCC/Chb	0.106498			TPC/ae	-0.512292	DPPH/ae	-0.128976		TPC/be	-0.978719		TPC/be	0.7797
		Cha/Chb	0.760437			TPC/be	-0.104657	DPPH/be	-0.836405		TPC/Le	-0.0248287		TPC/Le	0.738864
					visu liofilizuotu	TPC/Llyo	0.886551	DPPH/Llyo	-0.0314122	makro liofilizuotu	TPC/alyo	0.806845	mikro liofilizuotu	TPC/alyo	-0.670801
						TPC/aLyo	-0.408603	DPPHaLyo	-0.0927523		TPC/bLyo	-0.981345		TPC/bLyo	0.759774
						TPC/bLyo	0.391214	DPPH/bLyo	0.0532259		TPC/LLyo	-0.287406		TPC/LLyo	0.443809
						TPC/DPPH macro	0.241866			macro	carotene/TPC	-0.0958759	micro	carotene/TPC	0.619101
						TPC/DPPH micro	0.597935				carotene/DPPH	0.937221		carotene/DPPH	0.643894
						TPC/DPPHvisu	0.281088				chloA/TPC	-0.536322		chloA/TPC	-0.573263
											chlorB/TPC	0.0342014		chlorB/TPC	-0.515734
											chlorA/DPPH	0.673082		chlorA/DPPH	-0.570826
											chlorB/DPPH	0.977052		chlorB/DPPH	-0.446812
														TPC/DPPH	0.597935
